# Supplementary material for: Identification and Validation of Immune-Related LncRNA Prognostic Signature for Lung Adenocarcinoma
Source: Front Genet. 2021 Jul 5;12:681277. doi: 10.3389/fgene.2021.681277 (PMC8301374; doi:10.3389/fgene.2021.681277)
Supplement: Supplementary file 1 [file Table_1.XLSX]

## Sheet: Sheet1
id	fustat	futime	Age	Gender	T	N	Stage
TCGA-93-A4JO	1	33	25898	1	1	0	1
TCGA-91-6849	0	35	27676	0	2	2	3
TCGA-91-8499	0	36	27853	0	1	0	1
TCGA-99-8032	0	44	22635	1	1	0	1
TCGA-91-A4BC	0	44	21565	1	2	0	2
TCGA-55-8616	0	48	21225	0	2	0	1
TCGA-NJ-A4YP	0	50	19106	1	2	0	1
TCGA-L9-A5IP	1	58	14681	0	3	2	4
TCGA-91-6830	0	60	23922	0	1	1	2
TCGA-67-3776	0	61	20940	0	2	1	2
TCGA-64-5775	1	62	26058	1	4	0	3
TCGA-05-5715	0	62	25383	0	2	0	1
TCGA-MP-A4TC	1	74	28471	1	1	2	3
TCGA-91-6835	0	79	29887	0	1	0	1
TCGA-95-8494	0	84	24773	1	2	1	2
TCGA-MN-A4N5	0	84	23257	1	1	0	1
TCGA-95-7562	1	87	26000	1	2	1	2
TCGA-05-4415	1	91	20880	1	4	2	3
TCGA-44-2666	1	97	15970	1	2	0	1
TCGA-55-A490	1	99	28728	1	2	0	2
TCGA-86-A4D0	1	116	17607	1	2	0	2
TCGA-55-7727	0	119	25929	1	1	2	3
TCGA-50-6591	1	119	23067	0	2	0	4
TCGA-05-4250	1	121	29068	0	3	1	3
TCGA-86-8055	1	124	29124	1	2	1	2
TCGA-69-8255	0	129	26289	1	1	0	1
TCGA-73-4670	0	131	25526	0	2	0	4
TCGA-38-A44F	0	133	29534	1	2	0	1
TCGA-69-7978	0	134	21785	1	2	1	2
TCGA-62-8394	1	139	23758	0	4	2	3
TCGA-86-8056	0	139	23369	0	4	0	3
TCGA-67-6216	0	141	20967	0	1	0	1
TCGA-05-5423	0	151	23863	1	2	1	2
TCGA-55-8092	1	154	27597	1	3	0	2
TCGA-MP-A4T8	1	161	25069	1	2	2	3
TCGA-97-8174	1	164	24725	1	2	0	2
TCGA-MP-A4T7	1	167	27603	0	2	0	4
TCGA-78-7146	1	173	26272	0	2	2	3
TCGA-67-6215	0	174	19310	0	2	0	1
TCGA-86-6851	0	179	26808	0	1	1	2
TCGA-78-7158	1	179	21742	0	4	2	3
TCGA-35-4123	0	182	14064	1	1	0	1
TCGA-69-7974	0	184	20021	0	2	2	3
TCGA-69-7761	0	186	31041	1	2	0	1
TCGA-93-8067	0	186	28453	1	2	0	1
TCGA-55-7914	1	187	26105	0	1	1	2
TCGA-50-6595	1	189	27197	0	2	2	3
TCGA-L9-A443	1	193	23062	0	1	0	1
TCGA-69-7760	0	202	26777	1	3	0	2
TCGA-71-8520	1	210	21921	0	2	0	1
TCGA-44-7662	0	218	22543	1	2	0	1
TCGA-91-6848	0	224	21829	1	2	2	3
TCGA-35-4122	0	225	25491	1	1	0	1
TCGA-69-7973	0	230	15355	0	2	0	1
TCGA-55-6979	1	237	21780	0	2	1	2
TCGA-55-7284	1	243	27087	1	3	0	2
TCGA-78-7536	1	244	25558	1	2	2	3
TCGA-50-5072	1	250	27036	1	2	2	3
TCGA-71-6725	0	256	17793	0	2	0	1
TCGA-50-5936	1	257	21238	1	2	2	3
TCGA-78-7166	1	258	30869	1	2	1	2
TCGA-49-AAR9	1	260	22510	1	3	0	2
TCGA-44-8120	0	260	21188	1	2	0	1
TCGA-35-5375	0	264	22628	1	2	2	3
TCGA-49-4507	1	268	26851	0	3	1	3
TCGA-05-4418	1	274	25417	1	3	2	3
TCGA-05-5429	1	275	22066	1	3	2	3
TCGA-73-4676	1	281	16746	1	2	1	2
TCGA-50-5930	1	282	17238	1	2	2	3
TCGA-44-8119	0	285	27003	1	3	0	2
TCGA-44-A47B	0	287	28869	1	2	0	1
TCGA-78-7161	1	291	25294	0	3	0	2
TCGA-4B-A93V	1	300	19035	0	1	0	1
TCGA-05-4396	1	303	28094	1	4	1	3
TCGA-MP-A4TD	1	307	25983	1	2	2	3
TCGA-L9-A444	0	307	22202	0	1	0	1
TCGA-50-7109	1	308	21979	1	1	0	1
TCGA-91-6831	0	310	24436	1	2	0	1
TCGA-78-8660	1	321	25422	1	2	1	2
TCGA-78-7542	1	321	20763	1	2	0	1
TCGA-91-6828	0	323	25870	1	1	0	1
TCGA-MP-A4TF	1	336	21387	0	2	0	2
TCGA-50-6593	1	336	18152	0	1	2	3
TCGA-44-A47F	0	337	27122	1	2	1	2
TCGA-MP-A4TJ	1	339	22875	0	1	0	1
TCGA-73-A9RS	1	340	15162	1	3	0	2
TCGA-55-7907	1	343	28201	1	2	1	2
TCGA-44-A47G	0	351	26800	0	1	0	1
TCGA-86-8585	0	353	20918	1	2	0	1
TCGA-38-4631	1	354	26538	0	2	0	1
TCGA-49-6761	0	354	24849	0	1	2	3
TCGA-05-4422	0	365	24837	1	2	0	1
TCGA-50-6594	1	370	28924	0	3	2	3
TCGA-91-6840	0	372	21854	0	1	0	1
TCGA-55-8620	1	375	22091	1	1	1	4
TCGA-86-6562	1	376	19301	1	2	1	2
TCGA-95-7944	0	377	26003	1	1	0	1
TCGA-67-3774	0	385	26704	0	2	0	1
TCGA-44-8117	0	385	19855	0	2	0	1
TCGA-49-4490	1	385	16634	0	3	2	3
TCGA-69-7979	0	408	26180	0	2	0	1
TCGA-44-A4SU	1	409	24820	0	1	0	1
TCGA-69-7980	0	411	25583	0	1	0	1
TCGA-69-7764	0	414	27693	1	1	0	1
TCGA-62-A46Y	1	414	25905	0	2	2	3
TCGA-44-A4SS	0	415	26991	1	1	0	1
TCGA-86-A4P7	0	415	23330	0	2	0	1
TCGA-55-8619	0	416	26616	0	3	0	2
TCGA-91-6836	0	417	19216	0	2	0	1
TCGA-55-8507	0	418	19390	1	1	0	1
TCGA-67-6217	0	422	26920	0	2	1	2
TCGA-86-8668	0	423	22383	0	1	0	1
TCGA-53-7813	0	424	18875	0	4	0	3
TCGA-05-4384	0	426	24411	1	2	2	3
TCGA-69-8253	0	426	21771	0	1	1	2
TCGA-67-3773	0	427	30706	0	2	0	1
TCGA-49-4505	1	428	22628	0	2	1	2
TCGA-MP-A4TI	1	429	26565	1	2	1	2
TCGA-50-5931	1	434	27733	0	2	0	1
TCGA-91-8497	1	434	27632	0	1	0	1
TCGA-97-8179	0	435	26305	1	1	0	1
TCGA-L4-A4E6	0	435	24631	1	1	0	1
TCGA-55-A4DF	1	440	32432	1	1	0	1
TCGA-55-8505	0	440	22676	1	1	2	3
TCGA-L9-A50W	1	442	27414	1	1	1	2
TCGA-55-7725	0	442	24848	0	1	0	1
TCGA-62-8398	1	444	20197	1	2	2	3
TCGA-86-8359	1	444	19088	1	3	2	3
TCGA-55-8615	0	446	24786	1	3	2	3
TCGA-38-6178	0	448	25593	0	2	2	3
TCGA-05-4417	0	455	18780	0	2	0	1
TCGA-05-4434	1	457	24472	0	4	1	4
TCGA-05-5420	0	457	24472	1	2	2	3
TCGA-50-5939	1	460	31236	1	2	0	1
TCGA-55-8087	0	462	21655	0	2	0	1
TCGA-55-6970	1	464	24773	0	2	2	3
TCGA-44-A47A	0	466	28782	0	2	0	1
TCGA-73-4668	0	467	24255	0	2	1	2
TCGA-97-8176	1	468	23170	1	3	1	3
TCGA-55-8299	1	469	22626	0	1	0	1
TCGA-L9-A8F4	0	476	23617	0	2	0	1
TCGA-55-8097	0	476	22260	0	1	0	1
TCGA-95-7948	0	476	15363	0	2	0	1
TCGA-95-7947	0	477	24752	1	1	0	1
TCGA-55-8302	0	478	20011	1	2	0	1
TCGA-50-5051	1	478	15585	0	2	2	3
TCGA-55-A494	0	481	22540	0	2	0	1
TCGA-97-7941	0	484	26298	0	1	0	1
TCGA-44-A479	0	486	27024	0	2	0	1
TCGA-55-7573	0	487	26302	0	1	0	1
TCGA-49-6742	1	488	25839	1	2	1	2
TCGA-91-7771	0	492	22926	1	3	0	2
TCGA-97-8177	0	499	21648	0	2	0	1
TCGA-44-6779	1	500	18469	0	2	1	2
TCGA-95-7043	1	503	23165	0	1	0	1
TCGA-S2-AA1A	0	513	24903	0	1	0	1
TCGA-55-8204	0	515	31818	0	2	0	1
TCGA-55-8621	0	515	27485	0	1	0	1
TCGA-55-8514	0	520	25608	0	2	0	1
TCGA-49-6745	0	522	30133	1	2	2	3
TCGA-93-A4JQ	0	526	17951	1	1	0	1
TCGA-93-7348	0	531	27456	0	1	0	1
TCGA-55-8301	0	534	21535	1	2	0	1
TCGA-55-8614	0	536	27924	1	2	0	1
TCGA-55-7911	0	537	25746	0	1	0	1
TCGA-55-8510	0	539	20410	0	2	0	1
TCGA-97-A4M3	0	540	25384	0	1	0	1
TCGA-55-8094	0	541	18903	1	2	0	4
TCGA-97-8172	0	545	27416	0	2	0	1
TCGA-55-A57B	0	546	29452	0	1	0	1
TCGA-55-8203	0	547	25477	0	1	0	1
TCGA-J2-A4AD	1	550	22414	0	1	0	1
TCGA-97-8175	0	551	20206	0	2	0	1
TCGA-55-8511	0	552	26986	0	2	0	1
TCGA-95-A4VN	0	553	22927	0	2	1	2
TCGA-44-7661	1	557	25483	0	2	0	1
TCGA-55-7913	1	561	22326	0	1	0	1
TCGA-97-7937	0	564	23919	1	2	0	1
TCGA-L9-A7SV	0	565	25298	1	2	1	2
TCGA-55-7903	0	567	23509	1	1	0	1
TCGA-97-8171	0	568	29627	1	2	2	4
TCGA-95-7567	0	568	22437	1	2	1	2
TCGA-97-A4M6	0	568	16764	0	1	0	1
TCGA-67-3772	0	573	29989	0	2	0	1
TCGA-44-7669	1	574	21893	1	1	1	2
TCGA-05-4403	0	578	27881	1	2	0	1
TCGA-L4-A4E5	0	578	17680	0	1	0	1
TCGA-MP-A4TK	1	582	20581	0	2	1	2
TCGA-78-7147	1	586	24809	0	2	1	2
TCGA-69-A59K	0	591	22093	0	3	0	2
TCGA-44-7660	0	592	26594	1	2	0	1
TCGA-78-7154	1	593	26481	1	3	2	3
TCGA-62-A46P	1	594	23993	1	2	0	1
TCGA-44-6145	0	595	22745	0	1	0	1
TCGA-55-A492	0	596	25719	0	1	0	1
TCGA-55-8090	1	598	29235	1	1	0	1
TCGA-55-8205	0	599	28063	0	2	0	2
TCGA-55-8091	0	600	27385	1	2	0	1
TCGA-97-A4M1	0	601	19272	0	1	0	1
TCGA-55-7994	0	603	29858	1	3	0	2
TCGA-91-A4BD	0	603	28544	1	1	1	2
TCGA-NJ-A55R	0	603	24738	1	1	0	1
TCGA-86-7954	0	605	25062	0	2	0	1
TCGA-95-A4VP	0	605	24130	0	2	2	3
TCGA-05-4382	0	607	24868	1	2	0	1
TCGA-55-8512	1	607	15266	1	1	1	4
TCGA-55-A4DG	0	608	26044	1	1	0	1
TCGA-55-7283	0	609	27946	0	3	2	3
TCGA-67-3771	0	610	28406	0	1	0	1
TCGA-05-4405	0	610	27241	0	2	0	1
TCGA-67-3770	0	610	25658	0	1	0	1
TCGA-97-A4LX	0	614	29915	1	2	0	1
TCGA-55-8508	0	617	22159	0	2	1	2
TCGA-NJ-A7XG	0	617	18127	1	4	1	3
TCGA-50-5044	1	624	26567	0	4	1	3
TCGA-97-A4M2	0	624	24313	1	1	0	1
TCGA-86-7714	1	625	22619	0	1	2	3
TCGA-55-A491	0	626	29593	0	1	0	1
TCGA-78-7148	1	626	25990	1	2	1	2
TCGA-97-8552	0	626	20331	0	1	0	1
TCGA-64-1677	1	628	28482	0	2	2	3
TCGA-97-A4M7	0	629	27062	1	1	0	1
TCGA-55-A48Y	0	630	25384	1	2	0	2
TCGA-97-A4M5	0	634	30665	1	1	0	1
TCGA-95-A4VK	0	651	27040	0	2	2	3
TCGA-55-A48Z	0	651	22056	0	1	3	3
TCGA-55-7726	0	652	26451	0	1	0	1
TCGA-97-A4M0	0	652	22206	0	2	0	1
TCGA-50-5935	1	653	31610	0	1	0	1
TCGA-86-8358	0	653	16409	1	2	0	1
TCGA-97-8547	0	657	28801	0	2	2	3
TCGA-99-AA5R	0	658	25778	0	1	0	1
TCGA-44-6774	0	658	20462	0	1	2	3
TCGA-L9-A743	0	664	20780	1	2	1	2
TCGA-78-7150	1	666	21891	1	2	1	2
TCGA-05-4425	0	669	25902	0	2	0	4
TCGA-05-5428	0	670	21061	1	1	1	2
TCGA-55-7576	0	670	19917	1	2	0	1
TCGA-55-8208	0	674	26716	0	1	0	1
TCGA-49-AAQV	1	677	23370	0	1	1	2
TCGA-49-6767	0	677	17108	0	3	0	2
TCGA-93-7347	0	683	27949	0	1	0	1
TCGA-55-A48X	0	689	23341	0	1	1	2
TCGA-69-7763	0	690	25316	1	1	0	1
TCGA-44-7659	0	691	25730	1	1	0	1
TCGA-86-8075	1	694	24402	0	2	0	1
TCGA-78-7160	1	697	22385	1	4	2	4
TCGA-86-8280	0	701	19977	0	2	0	2
TCGA-55-8089	1	702	20576	1	1	0	1
TCGA-55-7728	0	704	23505	0	2	0	1
TCGA-44-6148	0	704	22138	1	1	0	1
TCGA-55-7724	0	705	27891	0	2	0	1
TCGA-44-6775	0	705	26415	0	2	0	1
TCGA-73-4659	1	711	24253	1	2	2	3
TCGA-93-A4JN	0	718	26273	1	2	0	4
TCGA-55-8096	1	719	24684	0	2	0	1
TCGA-44-7672	0	719	19200	0	1	0	1
TCGA-44-6144	0	723	21283	1	1	0	1
TCGA-J2-8194	0	724	25441	0	3	0	2
TCGA-44-6146	0	728	23378	1	3	0	2
TCGA-05-4433	0	730	30194	1	2	0	1
TCGA-05-4245	0	730	29647	1	2	2	3
TCGA-05-4397	1	731	23833	1	2	1	2
TCGA-86-A4JF	1	737	20491	1	3	0	2
TCGA-J2-8192	0	739	23892	0	2	1	2
TCGA-86-8073	0	740	21214	1	2	0	1
TCGA-MP-A4TH	0	741	25759	0	1	0	1
TCGA-99-7458	0	747	27359	0	4	0	3
TCGA-05-4432	0	761	24350	1	2	1	2
TCGA-05-4430	0	761	21884	0	2	0	1
TCGA-44-2668	1	761	18856	1	2	0	1
TCGA-55-7815	0	773	28119	1	2	0	1
TCGA-97-7554	0	775	30327	0	2	2	3
TCGA-50-6592	1	777	26191	0	2	0	1
TCGA-55-8513	0	791	28284	0	3	0	2
TCGA-78-7539	0	791	27445	0	2	0	2
TCGA-05-4426	0	791	26084	1	2	0	1
TCGA-05-4427	0	791	23893	0	2	1	2
TCGA-38-7271	1	800	26440	0	1	0	1
TCGA-73-4666	0	800	19074	0	1	0	4
TCGA-86-A4P8	0	805	21738	0	1	2	3
TCGA-86-8674	0	806	18479	1	2	1	2
TCGA-78-7220	1	807	19480	0	2	2	3
TCGA-44-4112	1	808	22106	0	2	0	1
TCGA-69-8453	0	813	28413	1	3	0	2
TCGA-55-7570	0	824	22218	1	1	0	1
TCGA-83-5908	0	824	21760	0	1	0	1
TCGA-78-7145	1	826	19080	0	4	1	4
TCGA-MN-A4N1	0	827	21939	1	2	1	2
TCGA-50-8460	0	829	27270	1	1	0	1
TCGA-95-8039	0	830	26317	1	1	0	1
TCGA-86-8671	0	839	26448	0	2	1	2
TCGA-91-6847	0	842	22862	0	2	0	1
TCGA-49-4487	1	855	26583	0	1	0	1
TCGA-86-8673	0	862	22571	1	2	0	1
TCGA-44-5644	0	863	18644	0	2	0	1
TCGA-38-4629	1	864	25104	1	3	0	2
TCGA-64-5779	0	864	22305	1	2	2	3
TCGA-64-5815	0	866	27280	1	2	1	2
TCGA-49-4488	1	869	27332	0	1	0	1
TCGA-55-7281	0	872	25870	0	1	0	1
TCGA-49-AAR4	1	879	18939	1	2	2	3
TCGA-05-5425	0	882	25020	1	2	1	2
TCGA-44-7670	0	882	17392	0	1	1	2
TCGA-55-8206	0	888	20690	1	1	0	1
TCGA-55-7995	0	889	26837	0	1	0	1
TCGA-44-7671	0	889	23538	1	2	0	1
TCGA-86-A456	0	896	28533	0	1	0	1
TCGA-MP-A4TE	1	896	20627	1	2	0	2
TCGA-49-4510	1	896	18762	0	2	1	2
TCGA-55-8085	0	904	23596	1	1	0	1
TCGA-49-4512	1	905	25502	0	2	2	3
TCGA-62-A472	0	910	25893	1	3	0	2
TCGA-05-4420	0	912	15159	1	2	0	1
TCGA-05-4424	0	913	25689	1	3	0	2
TCGA-73-4675	1	922	21614	1	3	1	3
TCGA-53-7626	1	929	28024	0	1	1	2
TCGA-86-8669	0	938	23443	1	1	0	1
TCGA-86-8278	0	944	23117	0	2	1	2
TCGA-86-7701	0	947	24209	1	2	0	4
TCGA-86-8279	0	949	17032	1	2	1	2
TCGA-78-7535	1	949	16571	1	2	0	1
TCGA-MP-A4TA	1	950	27513	0	1	0	1
TCGA-55-7227	1	952	28458	1	3	1	3
TCGA-78-7156	1	976	22720	1	4	1	4
TCGA-55-8207	0	977	26897	1	2	0	1
TCGA-J2-A4AG	0	988	24224	0	1	0	1
TCGA-86-8076	0	993	15605	1	1	0	1
TCGA-55-7574	1	995	23703	0	2	0	1
TCGA-86-7953	0	997	25315	0	1	0	1
TCGA-49-4506	1	999	25132	0	2	1	2
TCGA-44-5643	0	1013	19426	1	2	2	3
TCGA-44-3919	1	1026	26081	0	1	0	1
TCGA-44-3918	0	1036	22236	0	1	0	1
TCGA-55-7910	0	1040	18289	0	2	0	2
TCGA-53-7624	1	1043	14794	0	2	0	4
TCGA-86-7711	1	1046	25719	1	2	1	2
TCGA-99-8025	0	1060	26634	0	3	2	3
TCGA-53-A4EZ	0	1071	23201	1	2	1	2
TCGA-86-7955	0	1072	22772	1	2	0	1
TCGA-38-4630	1	1073	27667	0	2	0	1
TCGA-J2-A4AE	0	1079	28163	0	1	0	1
TCGA-49-4494	1	1081	28387	1	3	2	3
TCGA-44-7667	0	1097	18062	0	3	0	2
TCGA-99-8028	0	1118	18542	0	1	0	1
TCGA-50-8459	0	1119	24859	1	3	0	2
TCGA-50-8457	0	1125	23055	0	1	0	1
TCGA-64-1680	0	1126	23267	1	2	2	4
TCGA-05-4390	0	1126	21430	0	2	0	1
TCGA-44-3396	0	1130	27073	0	2	2	3
TCGA-49-AARN	1	1135	20605	0	1	0	1
TCGA-MP-A4T2	1	1136	26010	1	1	0	1
TCGA-38-4627	1	1147	23510	0	1	1	2
TCGA-86-8054	0	1148	22584	1	2	1	2
TCGA-86-7713	0	1157	25791	1	2	0	2
TCGA-44-2661	0	1159	25313	0	1	0	1
TCGA-44-3398	0	1163	28392	0	1	0	1
TCGA-64-1681	1	1167	22525	0	1	0	1
TCGA-78-7155	1	1171	24863	1	2	0	1
TCGA-MN-A4N4	0	1175	20888	1	1	0	1
TCGA-55-1594	0	1178	25008	1	2	2	3
TCGA-44-3917	0	1183	12179	0	2	0	1
TCGA-73-7498	0	1189	21527	0	1	0	1
TCGA-62-A470	1	1194	30689	1	2	0	1
TCGA-78-7540	1	1197	24440	0	2	0	1
TCGA-78-8648	1	1209	21443	0	3	0	2
TCGA-78-7152	1	1215	23782	1	2	0	1
TCGA-62-8395	0	1216	29311	0	3	0	2
TCGA-49-AARE	1	1229	18893	0	1	0	1
TCGA-55-6985	0	1233	21381	0	2	0	1
TCGA-50-5932	1	1235	27454	1	2	1	2
TCGA-55-6969	0	1239	19270	1	2	0	1
TCGA-62-A471	0	1246	23689	1	2	1	2
TCGA-44-2664	0	1251	24468	0	1	0	1
TCGA-91-6829	1	1258	28841	1	2	0	1
TCGA-MP-A4T9	1	1265	19767	0	2	2	3
TCGA-50-6597	1	1268	29195	0	2	0	1
TCGA-95-7039	0	1272	19981	0	3	0	2
TCGA-44-2662	0	1280	24014	1	2	0	1
TCGA-97-7546	0	1285	27913	0	1	0	1
TCGA-50-6590	1	1288	26444	0	2	0	1
TCGA-62-8397	0	1289	25728	0	3	0	2
TCGA-55-6968	1	1293	22344	1	1	0	4
TCGA-44-2665	0	1301	20349	0	2	1	2
TCGA-64-5778	0	1305	21927	1	2	0	1
TCGA-44-2655	0	1324	23854	0	1	0	1
TCGA-38-4632	1	1357	15418	1	2	1	4
TCGA-44-2659	0	1367	23808	0	1	1	2
TCGA-05-4389	0	1369	25660	1	1	0	1
TCGA-55-6981	1	1379	19497	0	1	2	3
TCGA-55-6971	0	1400	21734	0	2	0	1
TCGA-49-4501	1	1421	24817	0	2	0	1
TCGA-44-2656	0	1429	21766	1	2	0	1
TCGA-05-4398	0	1431	17471	0	4	3	3
TCGA-NJ-A4YQ	0	1432	25427	0	1	0	1
TCGA-50-5066	0	1442	26385	1	2	0	1
TCGA-62-A46O	1	1454	24050	0	2	0	1
TCGA-50-5941	0	1474	20350	0	2	2	3
TCGA-38-4628	1	1492	24057	0	2	1	2
TCGA-62-8402	1	1498	26934	0	2	2	3
TCGA-50-5068	1	1499	21728	0	2	1	2
TCGA-MP-A4SY	1	1501	22448	1	2	1	2
TCGA-05-4249	0	1523	24532	1	2	0	1
TCGA-78-7633	1	1528	24713	1	2	0	1
TCGA-73-7499	1	1531	29683	0	2	0	1
TCGA-64-5781	0	1559	20219	0	2	0	1
TCGA-73-4658	1	1600	29508	0	2	0	1
TCGA-50-5946	0	1617	22852	1	1	0	1
TCGA-49-6743	0	1621	29807	0	1	2	3
TCGA-78-7537	1	1622	26610	1	2	0	1
TCGA-55-6972	1	1632	26625	1	2	0	1
TCGA-62-A46S	1	1653	26825	1	2	0	1
TCGA-49-6744	0	1683	23484	0	2	1	2
TCGA-49-4514	0	1700	28908	0	1	0	1
TCGA-62-A46R	1	1725	20063	0	2	0	1
TCGA-64-1676	0	1728	21428	1	1	0	1
TCGA-50-5944	0	1750	25440	0	1	0	1
TCGA-MP-A4SW	1	1778	19640	1	2	1	2
TCGA-MP-A4T6	1	1790	27993	0	1	2	3
TCGA-O1-A52J	1	1798	27223	0	1	0	1
TCGA-50-5055	1	1830	28988	0	1	1	2
TCGA-50-5942	0	1847	24781	0	1	0	1
TCGA-44-6778	0	1864	21725	1	1	0	1
TCGA-97-7553	0	1870	21518	0	1	0	1
TCGA-49-AAR3	0	1893	25469	1	2	1	2
TCGA-97-7552	0	1932	25578	1	2	0	1
TCGA-97-7547	0	1965	24737	0	2	0	1
TCGA-55-1596	0	2065	20381	1	2	1	2
TCGA-62-A46U	0	2067	25998	0	2	1	2
TCGA-55-6987	0	2137	28382	1	1	0	1
TCGA-NJ-A4YF	0	2161	18584	0	1	0	1
TCGA-62-A46V	0	2199	28495	0	2	0	1
TCGA-49-AAR2	0	2224	23479	1	2	0	1
TCGA-MP-A5C7	0	2248	28015	0	2	0	1
TCGA-NJ-A4YG	0	2261	23812	1	2	0	1
TCGA-49-4486	1	2318	26415	1	1	0	1
TCGA-78-8655	0	2360	28379	0	1	0	1
TCGA-50-5933	1	2393	26377	1	4	2	3
TCGA-55-6642	0	2449	23107	1	2	0	1
TCGA-64-1679	0	2488	21310	0	1	2	3
TCGA-73-4662	0	2515	23762	0	1	0	1
TCGA-44-6776	0	2616	22150	0	1	0	1
TCGA-MP-A4T4	1	2617	25052	0	2	1	2
TCGA-MP-A4SV	1	2620	24516	1	2	0	1
TCGA-64-5774	0	2676	22059	1	2	0	1
TCGA-78-7167	1	2681	28295	1	2	0	4
TCGA-62-8399	0	2696	22952	1	2	2	3
TCGA-38-4625	0	2973	24241	0	2	0	1
TCGA-50-5049	0	3094	25577	1	2	0	1
TCGA-78-7162	1	3169	27593	1	1	0	1
TCGA-78-8662	1	3361	19563	0	2	0	1
TCGA-78-7153	0	3635	23922	0	2	0	1
TCGA-49-AARO	0	3759	14527	0	1	0	1
TCGA-78-7149	0	3940	26285	1	4	0	3
TCGA-49-AAR0	0	4765	20932	1	1	0	1
TCGA-78-7143	1	4961	22673	0	2	0	1
TCGA-49-AARR	0	4992	24942	1	1	0	1
TCGA-49-AARQ	0	6732	15065	0	2	0	1
TCGA-78-8640	0	7062	21832	1	1	1	2
TCGA-78-7163	0	7248	22002	1	2	0	1
