# Supplementary material for: Identification and Validation of Immune-Related LncRNA Prognostic Signature for Lung Adenocarcinoma
Source: Front Genet. 2021 Jul 5;12:681277. doi: 10.3389/fgene.2021.681277 (PMC8301374; doi:10.3389/fgene.2021.681277)
Supplement: Supplementary file 2 [file Table_2.XLSX]

## Sheet: Sheet1
id	HR	HR.95L	HR.95H	pvalue
AL513304.1	1.06475	1.02867	1.1021	0.000361716
AL365181.2	1.08708	1.03614	1.14052	0.000650656
AC012213.4	1.04874	1.02047	1.0778	0.00064317
LINC02448	1.05625	1.02318	1.09039	0.000747403
AL365181.3	1.10325	1.04226	1.1678	0.000707446
DRAIC	0.91607	0.870856	0.963632	0.000687613
PAQR9-AS1	1.06458	1.03034	1.09996	0.00017559
AL161668.1	1.06736	1.02883	1.10732	0.000509624
MRGPRG-AS1	1.05746	1.02405	1.09197	0.000647985
AP002478.1	1.06305	1.02869	1.09854	0.000264293
AL357033.2	1.05785	1.02318	1.09369	0.000941178
AC092168.2	1.07209	1.03064	1.11521	0.00054064
FAM30A	0.879077	0.815003	0.948188	0.000844428
LINC01781	0.935482	0.89917	0.97326	0.000960656
LINC02412	1.05691	1.02312	1.09182	0.000842093
