# Supplementary material for: Identification and Validation of Immune-Related LncRNA Prognostic Signature for Lung Adenocarcinoma
Source: Front Genet. 2021 Jul 5;12:681277. doi: 10.3389/fgene.2021.681277 (PMC8301374; doi:10.3389/fgene.2021.681277)
Supplement: Supplementary file 3 [file Table_3.XLSX]

## Sheet: Sheet1
Gene	Genome location
AL365181.2	Chromosome 1: 156,637,783-156,641,004 reverse strand
AC012213.4	Chromosome 8: 103,481,266-103,481,619 reverse strand
DRAIC	Chromosome 15: 69,462,921-69,843,120 forward strand
MRGPRG-AS1	Chromosome 11: 3,218,332-3,223,131 forward strand
AP002478.1	Chromosome 18: 3,653,030-3,656,282 forward strand
AC092168.2	Chromosome 2: 100,822,661-100,847,220 forward strand
FAM30A	Chromosome 14: 105,917,979-105,932,642 forward strand
LINC02412	Chromosome 12: 93,173,470-93,182,299 forward strand
